# Supplementary material for: Papio Cranium from the Hominin-Bearing Site of Malapa: Implications for the Evolution of Modern Baboon Cranial Morphology and South African Plio-Pleistocene Biochronology
Source: PLoS One. 2015 Aug 19;10(8):e0133361. doi: 10.1371/journal.pone.0133361 (PMC4545885; doi:10.1371/journal.pone.0133361)
Supplement: S1 Dataset — (XLS) [file pone.0133361.s001.xls]

## Sheet: Table A
Table A. Raw measurements used in this study.
Taxon	Specimen Number	Sex	Orbital Height (mm)	Orbital Width (mm)	Orbital Area (mm2)	Malar Height (mm)	Relative Malar Height	Source
P_h_kindae	BMNH 69.555	male	22	30	660	30	1.36	PRIMO/This Study
P_h_kindae	BMNH 61.776	female	21.25	26.83	570.14	24.89	1.17	PRIMO/This Study
P_h_kindae	BMNH 61.786	female	21	27	567	24	1.14	PRIMO/This Study
P_h_kindae	BMNH 69.556	male	24.05	27.88	670.51	26.69	1.11	PRIMO/This Study
P_h_kindae	BMNH 61.770	male	25.6	29.4	752.64	26	1.02	PRIMO/This Study
P_h_kindae	BMNH 61.778	female	22.1	27.1	598.91	23.8	1.08	PRIMO/This Study
P_h_kindae	BMNH 61.769	male	24.3	29.2	709.56	28.6	1.18	PRIMO/This Study
P_h_kindae	AMNH 116274	female	24.9	25.64	638.44	27.68	1.11	PRIMO/This Study
P_h_kindae	BMNH 61.753	male	24.7	28.4	701.48	25	1.01	PRIMO/This Study
P_h_kindae	BMNH 61,758	female	24.7	26.4	652.08	20.5	0.83	PRIMO/This Study
P_h_kindae	BMNH 61.766	male	24.1	29.4	708.54	28.1	1.17	PRIMO/This Study
P_h_kindae	BMNH 61.771	female	22.6	27.2	614.72	22	0.97	PRIMO/This Study
P_h_kindae	BMNH 61.775	male	26	28.8	748.8	28.5	1.1	PRIMO/This Study
P_h_kindae	BMNH 61.790	female	24.2	26.5	641.3	22	0.91	PRIMO/This Study
P_h_kindae	BMNH 67.1658	male	26.5	29.9	792.35			PRIMO/This Study
P_h_cynocephalus	AMNH-M 161734	male	24.54	28.63	702.58	38.01	1.55	PRIMO/This Study
P_h_cynocephalus	BM(NH)-ZD.1972.129	male		32.7	869.82			PRIMO/This Study
P_h_cynocephalus	BM(NH)-ZD.1972.128	female		29.2	703.72			PRIMO/This Study
P_h_cynocephalus	BM(NH)-ZD.1966.491	male		30.7	801.27			PRIMO/This Study
P_h_cynocephalus	BM(NH)-ZD.1966.770	female		28.5	609.9			PRIMO/This Study
P_h_cynocephalus	BM(NH)-ZD.1966.500	female		25.23	576.51			PRIMO/This Study
P_h_cynocephalus	BMNH/PCM	male	24			34	1.42	Collard and Wood, 2000
P_h_cynocephalus	BMNH/PCM	male	26			31	1.19	Collard and Wood, 2000
P_h_cynocephalus	BMNH/PCM	male	24			27	1.13	Collard and Wood, 2000
P_h_cynocephalus	BMNH/PCM	male	23			38	1.65	Collard and Wood, 2000
P_h_cynocephalus	BMNH/PCM	male	26			28	1.08	Collard and Wood, 2000
P_h_cynocephalus	BMNH/PCM	male	23			37	1.61	Collard and Wood, 2000
P_h_cynocephalus	BMNH/PCM	male	27			35	1.3	Collard and Wood, 2000
P_h_cynocephalus	BMNH/PCM	male	25			27	1.08	Collard and Wood, 2000
P_h_cynocephalus	BMNH/PCM	male	23			28	1.22	Collard and Wood, 2000
P_h_cynocephalus	BMNH/PCM	male	23			26	1.13	Collard and Wood, 2000
P_h_cynocephalus	BMNH/PCM	male	24			27	1.13	Collard and Wood, 2000
P_h_cynocephalus	BMNH/PCM	male	26			35	1.35	Collard and Wood, 2000
P_h_cynocephalus	BMNH/PCM	male	24			34	1.42	Collard and Wood, 2000
P_h_cynocephalus	BMNH/PCM	female	25			24	0.96	Collard and Wood, 2000
P_h_cynocephalus	BMNH/PCM	female	18			29	1.61	Collard and Wood, 2000
P_h_cynocephalus	BMNH/PCM	female	24			24	1	Collard and Wood, 2000
P_h_cynocephalus	BMNH/PCM	female	21			19	0.9	Collard and Wood, 2000
P_h_cynocephalus	BMNH/PCM	female	25			20	0.8	Collard and Wood, 2000
P_h_cynocephalus	BMNH/PCM	female	22			21	0.95	Collard and Wood, 2000
P_h_cynocephalus	BMNH/PCM	female	24			30	1.25	Collard and Wood, 2000
P_h_cynocephalus	BMNH/PCM	female	22			27	1.23	Collard and Wood, 2000
P_h_cynocephalus	BMNH/PCM	female	24			27	1.13	Collard and Wood, 2000
P_h_anubis	AMNH-M 52674	female	24.25	30.22	732.84	31.76	1.31	PRIMO/This Study
P_h_anubis	BM(NH)-ZD.1951.532	male		32.4	842.4			PRIMO/This Study
P_h_anubis	BM(NH)-ZD.1913.10.18.3	male		32.3	843.03			PRIMO/This Study
P_h_anubis	BM(NH)-ZD.1913.10.18.2	male		32	860.8			PRIMO/This Study
P_h_anubis	BM(NH)-ZD.1914.3.8.2	female		27.3	677.04			PRIMO/This Study
P_h_anubis	BM(NH)-ZD.1962.12.14.6	female		29.1	680.94			PRIMO/This Study
P_h_anubis	AMNH-M 161117	male		30.3	763.56			PRIMO/This Study
P_h_anubis	AMNH-M 161115	female	21.69	29.6	642.02	29.71	1.37	PRIMO/This Study
P_h_anubis	AMNH-M 55446	male	21.25	29.35	623.69	29.74	1.4	PRIMO/This Study
P_h_anubis	AMNH-M 161116	male	28.2	32.19	907.76	36.21	1.28	PRIMO/This Study
P_h_anubis	BM(NH)-ZD.1953.654	male	22.09	27.9	616.31	32.73	1.48	PRIMO/This Study
P_h_anubis	BMNH/PCM	male	26			38	1.46	Collard and Wood, 2000
P_h_anubis	BMNH/PCM	male	32			35	1.09	Collard and Wood, 2000
P_h_anubis	BMNH/PCM	male	21			37	1.76	Collard and Wood, 2000
P_h_anubis	BMNH/PCM	male	25			32	1.28	Collard and Wood, 2000
P_h_anubis	BMNH/PCM	male	27			34	1.26	Collard and Wood, 2000
P_h_anubis	BMNH/PCM	male	27			42	1.56	Collard and Wood, 2000
P_h_anubis	BMNH/PCM	male	26			32	1.23	Collard and Wood, 2000
P_h_anubis	BMNH/PCM	female	23			31	1.35	Collard and Wood, 2000
P_h_anubis	BMNH/PCM	female	28			35	1.25	Collard and Wood, 2000
P_h_anubis	BMNH/PCM	female	25			25	1	Collard and Wood, 2000
P_h_anubis	BMNH/PCM	female	28			31	1.11	Collard and Wood, 2000
P_h_anubis	BMNH/PCM	female	27			29	1.07	Collard and Wood, 2000
P_h_anubis	BMNH/PCM	female	28			28	1	Collard and Wood, 2000
P_h_anubis	BMNH/PCM	female	24			27	1.13	Collard and Wood, 2000
P_h_anubis	BMNH/PCM	female	28			30	1.07	Collard and Wood, 2000
P_h_anubis	BMNH/PCM	female	22			31	1.41	Collard and Wood, 2000
P_h_anubis	BMNH/PCM	female	25			25	1	Collard and Wood, 2000
P_h_ursinus	AMNH-M 216250	female	24.8	27.95	693.16	34.28	1.38	PRIMO/This Study
P_h_ursinus	AMNH-M 169141	female	23.94	28.3	677.5	30.37	1.27	PRIMO/This Study
P_h_ursinus	AMNH-M 216250	female	25.06	29.45	738.02	33.48	1.34	PRIMO/This Study
P_h_ursinus	AMNH-M 216249	male	25.72	32.81	843.87	45.59	1.77	PRIMO/This Study
P_h_ursinus	AMNH-M 80774	male	26.71	31.79	849.11	38.81	1.45	PRIMO/This Study
P_h_ursinus	AMNH-M 81811	male	25.4	33.53	851.66	45.26	1.78	PRIMO/This Study
P_h_ursinus	BM(NH)-ZD.1955.1131	male	26.8	35.2	943.36			PRIMO/This Study
P_h_ursinus	AMNH-M 169432	male	24.32	32.81	797.94	45.31	1.86	PRIMO/This Study
P_h_ursinus	AMNH-M 52677	male	24.68	32.48	801.61	43.03	1.74	PRIMO/This Study
P_angusticeps	CO 100	male	21.5	26	559	32.5	1.51	PRIMO/This Study
P_angusticeps	CO 135A/B	female	24	24	576	26	1.08	PRIMO/This Study
P_angusticeps	CO 101	female	22	26	572	26	1.18	PRIMO/This Study
P_angusticeps	GV4040	female?	20.4	26.6	542.45	26.5	1.3	This Study
P_angusticeps	HGD 1249	male	21.1	29.8	628.78	28.5	1.35	This Study
UW_88_886	UW 88-886	male	27.2	26	707.2	34.2	1.26	This Study
P_izodi	UW TP 12	male	33	29	957	26	0.79	PRIMO/This Study
P_izodi	SAM-G 11728	female	24	26	624	25	1.04	PRIMO/This Study
P_izodi	TM T10	male?	27					PRIMO/This Study
P_izodi	TM T13	female	24.9	27.6	687.24	25	1	PRIMO/This Study
P_izodi	UCMP 125854	female	26.31	28.32	745.1			PRIMO/This Study
P_izodi	UCMP 125855	female	28.85	29.51	851.36			PRIMO/This Study
P_izodi	UCMP 125856	female/male?	28.29	29.01	820.69	26.23	0.93	PRIMO/This Study
P_izodi	STS 262	female	27	27	729	25	0.93	PRIMO/This Study
P_izodi	T89-11-1	male	27.6	30	828	26.2	0.95	This Study
P_izodi	SWP UN-2	male	27			26	0.96	This Study
Notes: BMNH = Natural History Museum (London), AMNH = American Museum of Natural History, PCM = Powell-Cotton Museum, Specimen numbers are given where known. Source column indicates the source of the measurements. PRIMO/This Study = measurements that were taken from PRIMO or measured by the authors or some combination of both. Collard and Wood, 2000 = measurements taken from these authors on spec…
References
Collard M, Wood B (2000) How reliable are human phylogenetic hypotheses? Proc Nat Acad Sci 97: 5003-5006.
